# Supplementary material for: Intra-arterial chemotherapy for retinoblastoma: Our first three-and-a-half years’ experience in Malaysia
Source: PLoS One. 2020 May 1;15(5):e0232249. doi: 10.1371/journal.pone.0232249 (PMC7194412; doi:10.1371/journal.pone.0232249)
Supplement: S1 Data — (XLSX) [file pone.0232249.s001.xlsx]

## Sheet: Sheet1
Name	IC	Gender	Race	Age of Diagnosis (mths)	Age at IAC (mths)	Follow up duration till study end (mths)	Age at end of study (months)	Laterality	Stage (Right)	Stage (Left)	Type RB	Follow up	Date IAC	Number IAC attempts	No of IAC success	IAC Done By	Route	Intra-op complications	Treatment Commencement Interval	Primary/ Secondary	Prior treatment	Indication	Response (next EUA)	Post op Side effects/ complications	Globe salvage	Enucleate date	month post diagnosis
CSR	141210-10-2283	Male	c	4	8	36	40	Bi	B	E (IAC)	Intra	32	2015-07-30	1	1	Lau	ICA-OA	nil	4	Secondary	IVC, TT, CT, IVT	Persistent	Complete		Yes
PG	130104-02-0432	Female	i	7	29	41	48	Uni	D (IAC)	-	Intra	19	2015-06-25	1	1	Zulkifli	ICA-OA	Nil	22	Secondary	IVC, TT, IVT	Recurrence	Progression		No
NAB	080618-03-0648	Female	m	1.5	77	114	115.5	Bi	E (enu)	B (IAC)	intra	38.5	11/12/14, 22/1/15, 17/3/15, 6/10/15, 3/11/15	5 (5th failed)	4	Yuzairif	ICA-OA	Nil, dissection at origin of left OA, unable on 5th	75	Secondary	IVC, TT, CT, IVT	Recurrence	progression	OA dissection	No
CTF	140123-01-0335	Male	c	23	33	25	48	Bi	E (enu)	D (IAC)	Intra	15	15/11/16, 23/11/16	2 (1st failed)	1	Lee	ICA-OA	Nil, Tiny left OA	10	Secondary	IVC, TT, CT, IVT	Persistent	No response		No
MNI	120627-10-2278	Female	m	7	29	43	50	Bi	E (enu)	D (IAC)	intra	21	5/12/2014, 7/1/15, 18/3/15	3	3	Lau	ICA-OA	nil	22	Secondary	IVC, TT, CT, IVT	Persistent	No response	Conjunc Edema, Lid Edema	No
MH	151022-07-0789	male	m	6	13	20	26	Bi	D	D (IAC)	intra	13	2016-12-07	1	1	wong	ICA-OA	nil	7	Secondary	IVC, TT	Persistent	Complete	lid edema, retinal ischemia (CRAO)	Yes
TM	140821-10-1023	Male	m	31	31	9	40	Uni	C (IAC)	-	intra	9	2017-03-29	3 (1st, 3rd failed)	1	Lau, Lee	ECA-MMA-OA	Nil, Ostium Rt OA too small for cannulation, unable cannulate	0	Secondary	IVC, TT, CT, IVT	Persistent	Complete		yes
NAS	130912-08-0134	Female	m	31	35	20	51	Bi	D (IAC)	A	Intra	16	2016-08-16	1	1	Lau	ICA-OA	Nil	4	Secondary	IVC, TT, IVT	Persistent	partial		No
MAA	110115-16-0141	Male	m	28	47	44	72	Bi	D (enu)	D (IAC)	Intra	25	17-12-2014, 6/1/15, 24/2/15, 7/4/15	4 (1st n 4th failed)	2	Lau, Zulkifli	ECA-MMA-OA	Nil, 1st) left OA not seen from ICA, 4th) thrombosed OA	19	Secondary	IVC, TT, CT, IVT	Progressive, persistent	partial	Lid edema, Optic Atrophy, OA thrombosis	No
ZN	150306-14-0035	Male	m	3	19	30	33	Bi	C (IAC)	C	Intra	14	2016-10-12	1	1	Lee	ICA-OA	Nil	16	Secondary	IVC, TT, CT	Persistent	Complete		Yes
FS	121122-10-0685	Male	m	7	37	63	70	Bi	B (IAC)	D (enu)	intra	33	14/1/16, 4/2/16	2 (failed x2)	0	Wong, Yuzairif, Low	ICA-OA	Nil, severe narrowing OA, Unable to cannulate	30	Secondary	IVC, TT, CT, IVT	Recurrence	-		-
ET	160414-14-0904	Female	c	3	21	22	25	Bi	B	C (IAC)	intra	4	25/10/17, 18-01-2018	2 (1st failed)	1	Lau	ICA-OA	1st) apnea, bradycardia	18	Secondary	IVC, TT, CT	recurrence	Complete	CVS-RS complication	yes
GLZX	150922-01-0453	Male	c	15	26	35	50	Bi	B (IAC)	E (enu)	intra	24	22/11/17, 1/3/18, 12/4/18, 17/5/18	4	4	Lau	ECA-AMA-OA, ICA-OA	Nil	11	Secondary	IVC, TT, IVT x2	Recurrence	Progressive	bleeding puncture site	No
NAI	150406-01-0510	Female	m	34	34	5	39	Uni	-	D (IAC)	Intra	5	16-03-2018, 12/4/18	2	2	Lau, Ganesh	ECA-AMA-OA	NIL	0	Primary	-	Newly diagnosed	No response		No
14				14.3214	31.3571	36.2143						19.1786		32	1.8				17
			m 9	7	77				stage			5-38.5		failed attempt 9	23						IVC= intravenous chemotherapy			bleeding at puncture site 1
			c 4		8				B	3		17.5		success 23	1	lau					TT=thermotherapy	Seeds: 3	complete 5	chemosis 1	Yes: 5
			I 1			32.5			C	3					1.64286	zulkifli					CT=cryotherapy	Persist: 8	partial 2	lid edema 3	No: 8
									D	7						lee					IVT=intravitreal chemotherapy	Recur: 5	No response 3	retina ischemia 1
									E	1						wong						New: 1	Progression 3	optic atrophy + OA occlusion 1
Globe salvaged																arvin					laser 13 (100%)		total 13	CVS-RS 1
																Yuzairif					Cryo 9 (69%)
																low					IVT 8 (62%)
																ganesh
																					laser 2
																					laser cryo 2
																					laser IVT 3
																					laser cryo ivt 7
